# Supplementary material for: Developing a clinical–environmental–genotypic prognostic index for relapsing-onset multiple sclerosis and clinically isolated syndrome
Source: Brain Commun. 2021 Dec 4;3(4):fcab288. doi: 10.1093/braincomms/fcab288 (PMC8691056; doi:10.1093/braincomms/fcab288)
Supplement: fcab288_Supplementary_Data [file fcab288_supplementary_data.zip]

Archive with 2 entries (2 files):
- Supplementary_Methods_VFN.docx
- Supplementary_Tables_VFN.docx
